# Supplementary material for: The differential expression of PilY1 proteins by the HsfBA phosphorelay allows twitching motility in the absence of exopolysaccharides
Source: PLoS Genet. 2022 Apr 29;18(4):e1010188. doi: 10.1371/journal.pgen.1010188 (PMC9109919; doi:10.1371/journal.pgen.1010188)
Supplement: S1 Table — Results are mean values from three biological replicates. (XLSX) [file pgen.1010188.s020.xlsx]

## Sheet: up regulated
Gene_type	Old_nomenclature	Gene_id	Gene_description	Log2_fold (hsfA vs wt)
cds-WP_011551584.1	MXAN_1468	MXAN_RS07125	product=hypothetical protein, putative lipoprotein, Variant erythrocyte surface antigen-1	4.52019
cds-WP_011556196.1	MXAN_6254	MXAN_RS30315	product=hypothetical protein, Hemin uptake protein HemP	4.06118
cds-WP_011556197.1	MXAN_6255	MXAN_RS30320	product=hypothetical protein, Promethin	3.59774
cds-WP_011553650.1	MXAN_3632	MXAN_RS17615	product=LLM class flavin-dependent oxidoreductase	3.56658
cds-WP_011550589.1	MXAN_0456	MXAN_RS02230	product=zinc-dependent alcohol dehydrogenase family protein	3.38148
cds-WP_011553767.1	MXAN_3754	MXAN_RS18215	product=methyl-accepting chemotaxis protein	3.16614
cds-WP_020478745.1	MXAN_3631	MXAN_RS17610	product=type I polyketide synthase	3.16852
cds-WP_081436783.1		MXAN_RS36545	product=hypothetical protein	3.27130447228228
cds-WP_011556149.1	MXAN_6205	MXAN_RS30085	product=collagenase	3.20714
cds-WP_011557218.1	MXAN_7299	MXAN_RS35320	product=fatty acid desaturase family protein	3.32733
cds-WP_020477757.1	MXAN_1370	MXAN_RS06635	product=hypothetical protein	3.106
cds-WP_011553645.1	MXAN_3627	MXAN_RS17590	product=hypothetical protein	3.2253
cds-WP_011551485.1	MXAN_1368	MXAN_RS06625	product=hypothetical protein, prepilin cleavage protein	3.02801
cds-WP_011551486.1	MXAN_1369	MXAN_RS06630	product=prepilin-type N-terminal cleavage/methylation domain-containing protein	3.12526
cds-WP_011551483.1	MXAN_1366	MXAN_RS06615	product=hypothetical protein	2.90699
cds-WP_011554402.1	MXAN_4401	MXAN_RS21370	product=amidinotransferase	2.93071599586657
cds-WP_011551484.1	MXAN_1367	MXAN_RS06620	product=prepilin-type N-terminal cleavage/methylation domain-containing protein	2.95242
cds-WP_011553646.1	MXAN_3628	MXAN_RS17595	product=thioesterase	2.88005646558957
cds-WP_011551784.1	MXAN_1673	MXAN_RS08115	product=hypothetical protein	2.76253664030813
cds-WP_020478746.1	MXAN_3630	MXAN_RS17605	product=type I polyketide synthase	2.72373645318455
cds-WP_011553603.1	MXAN_3577	MXAN_RS17350	product=metallophosphoesterase	2.6834414879763
cds-WP_011550941.1	MXAN_0818	MXAN_RS03940	product=MotA/TolQ/ExbB proton channel family protein	2.68261589426127
cds-WP_011554403.1	MXAN_4402	MXAN_RS21375	product=hybrid non-ribosomal peptide synthetase/type I polyketide synthase	2.66219904906082
cds-WP_011553647.1	MXAN_3629	MXAN_RS17600	product=glycosyltransferase family 4 protein	2.65280982202617
cds-WP_011553644.1	MXAN_3626	MXAN_RS17585	product=cupin-like domain-containing protein	2.56768944111791
cds-WP_011551482.1	MXAN_1365	MXAN_RS06610	product=hypothetical protein	2.59002
cds-WP_011551284.1	MXAN_1164	MXAN_RS05610	product=GAF domain-containing protein	2.51420710972508
cds-WP_011550942.1	MXAN_0819	MXAN_RS03945	product=biopolymer transporter ExbD	2.49964842033727
cds-WP_011554528.1	MXAN_4533	MXAN_RS21990	product=MFS transporter	2.45206438130577
cds-WP_011554527.1	MXAN_4532	MXAN_RS21985	product=LLM class flavin-dependent oxidoreductase	2.37801531511437
cds-WP_011550943.1	MXAN_0820	MXAN_RS03950	product=energy transducer TonB	2.31230548177184
cds-WP_011556118.1	MXAN_6174	MXAN_RS29935	product=hypothetical protein	2.27239804466652
cds-WP_011553938.1	MXAN_3928	MXAN_RS19085	product=radical SAM protein	2.23267502722576
cds-WP_020478359.1		MXAN_RS21380	product=non-ribosomal peptide synthetase	2.21407915286397
cds-WP_011552719.1	MXAN_2649	MXAN_RS12815	product=hypothetical protein	2.08168599007227
cds-WP_020479050.1		MXAN_RS15575	product=hypothetical protein	2.02028923073567
cds-WP_141276754.1		MXAN_RS37800	product=hypothetical protein	2.01135752090615

## Sheet: down regulated
Gene_type	Old_nomenclature	Gene_id	Gene_description	Log2_fold (hsfA vs wt)
cds-WP_011555329.1	MXAN_5364	MXAN_RS26030	product=sigma-54-dependent Fis family transcriptional regulator	-9.74836
cds-WP_020478902.1	MXAN_2127	MXAN_RS10300	product=hypothetical protein, peptidase, M12A (astacin) subfamily	-6.89112
cds-WP_020478228.1	MXAN_1285	MXAN_RS06205	product=hypothetical protein, tryptophan halogenase	-6.2987
cds-WP_020478229.1	MXAN_1284	MXAN_RS06200	product=LeuA family protein, 2-isopropylmalate synthase/homocitrate synthase family protein	-6.28184
cds-WP_020477805.1	MXAN_5392	MXAN_RS26165	product=hypothetical protein, putative lipoprotein	-5.82427
cds-WP_020478227.1		MXAN_RS06210	product=hypothetical protein	-5.79290724572625
cds-MXAN_RS36950		MXAN_RS36950	product=DNA-binding protein	-5.77324480832748
cds-WP_026113782.1	MXAN_5715	MXAN_RS27705	product=hybrid sensor histidine kinase/response regulator	-4.35201
cds-WP_011556211.1	MXAN_6272	MXAN_RS30400	product=hypothetical protein, SBBP stands for Seven Bladed Beta Propeller	-5.14144
cds-WP_011553224.1	MXAN_3175	MXAN_RS15390	product=hypothetical protein, decreased transcript level in the Dmas strain	-5.47814
cds-WP_011552243.1	MXAN_2165	MXAN_RS10470	product=hypothetical protein, blastP: homolog to calmodulin	-5.36076
cds-WP_141276606.1		MXAN_RS37450	product=hypothetical protein	-5.4063588508847
cds-WP_020477607.1		MXAN_RS11400	product=hypothetical protein	-4.79764464270969
cds-MXAN_RS37850		MXAN_RS37850	product=lysophospholipase	-4.75646437047364
cds-WP_020478226.1	MXAN_1286	MXAN_RS06215	product=ABC transporter ATP-binding protein	-4.30829
cds-WP_011551400.1	MXAN_1283	MXAN_RS06195	product=isocitrate/isopropylmalate dehydrogenase family protein	-4.1757
cds-WP_011556919.1	MXAN_7000	MXAN_RS33880	product=hypothetical protein, putative lipoprotein	-4.48364
cds-MXAN_RS36735	MXAN_2166	MXAN_RS36735	product=transposase, transposase orfA, IS3 family, truncated	-4.20581
cds-WP_011554411.1	MXAN_4412	MXAN_RS21435	product=methyltransferase	-4.31881
cds-WP_011556918.1	MXAN_6999	MXAN_RS33875	product=DUF2378 family protein, DUF2378	-3.9699
cds-WP_141276565.1	MXAN_4849	MXAN_RS37785	product=hypothetical protein, Astacin (Peptidase family M12A)	-4.09613
cds-WP_141276571.1		MXAN_RS37945	product=hypothetical protein	-4.11207357114875
cds-WP_011554412.1	MXAN_4413	MXAN_RS21440	product=hypothetical protein	-3.93229
cds-WP_011552255.1	MXAN_2177	MXAN_RS10520	product=protein kinase	-3.78538
cds-WP_011554413.1	MXAN_4414	MXAN_RS21445	product=non-ribosomal peptide synthetase, AMP binding	-3.82211
cds-WP_020478225.1	MXAN_1288	MXAN_RS06225	product=hypothetical protein, carbamoyltransferase family protein	-3.61879
cds-WP_011556680.1	MXAN_6755	MXAN_RS32710	product=hypothetical protein	-3.73554
cds-WP_011552004.1	MXAN_1903	MXAN_RS09230	product=hypothetical protein	-3.62548
cds-WP_011551323.1	MXAN_1204	MXAN_RS05805	product=hypothetical protein	-3.92839
cds-WP_011555684.1	MXAN_5733	MXAN_RS27785	product=lipoprotein, Prokaryotic membrane lipoprotein lipid attachment site, VirB	-3.14421
cds-WP_011556681.1	MXAN_6756	MXAN_RS32715	product=hypothetical protein DUF2383	-3.60175
cds-WP_020477871.1		MXAN_RS22005	product=hypothetical protein	-3.60564004559364
cds-WP_020478271.1	MXAN_0683	MXAN_RS03310	product=cytochrome P450, enzymes that oxidize substances using iron	-3.37539
cds-WP_011554827.1	MXAN_4841	MXAN_RS23520	product=protein kinase	-3.40791
cds-WP_011554410.1	MXAN_4411	MXAN_RS21430	product=cupin-like domain-containing protein, JmjC domain	-3.39786
cds-WP_141276608.1		MXAN_RS37455	product=hypothetical protein	-3.43876428823627
cds-WP_020478869.1	MXAN_7371	MXAN_RS35670	product=serine/threonine protein kinase	-3.36492
cds-WP_011556609.1	MXAN_6684	MXAN_RS32360	product=hypothetical protein, putative lipoprotein	-3.3862
cds-WP_011551404.1	MXAN_1287	MXAN_RS06220	product=MBL fold metallo-hydrolase	-3.36123
cds-WP_011551399.1	MXAN_1282	MXAN_RS06190	product=3-isopropylmalate dehydratase	-3.37418
cds-WP_011554068.1	MXAN_4061	MXAN_RS19745	product=hypothetical protein, putative lipoprotein, cell envelope	-3.1741
cds-WP_011554414.1	MXAN_4415	MXAN_RS21450	product=hybrid non-ribosomal peptide synthetase/type I polyketide synthase	-3.1477
cds-WP_141276982.1		MXAN_RS37705	product=hypothetical protein	-3.27789281467271
cds-WP_020478870.1	MXAN_7370	MXAN_RS35665	product=serine/threonine protein kinase	-3.19235
cds-WP_011556383.1	MXAN_6451	MXAN_RS31245	product=hypothetical protein	-3.17272
cds-WP_011553232.1	MXAN_3183	MXAN_RS15415	product=protein kinase	-3.18436
cds-WP_011550636.1	MXAN_0504	MXAN_RS02445	product=hypothetical protein	-3.06657
cds-WP_043612091.1	MXAN_7466	MXAN_RS36080	product=hypothetical protein	-2.99181
cds-WP_011556608.1	MXAN_6683	MXAN_RS32355	product=caspase family protein, polypeptide_domain	-3.19609
cds-WP_011550812.1	MXAN_0682	MXAN_RS03305	product=class I SAM-dependent methyltransferase	-2.90527
cds-WP_011551993.1	MXAN_1892	MXAN_RS09170	product=serine/threonine protein kinase	-2.98244755647836
cds-WP_011554415.1	MXAN_4416	MXAN_RS21455	product=cephalosporin hydroxylase	-2.96536024522664
cds-WP_011554297.1	MXAN_4294	MXAN_RS20830	product=ArsA family ATPase	-2.9482773172863
cds-WP_081436792.1		MXAN_RS36705	product=hypothetical protein	-2.93868620330117
cds-WP_011551353.1	MXAN_1234	MXAN_RS05955	product=protein kinase	-2.93429358055264
cds-WP_011551266.1	MXAN_1146	MXAN_RS05520	product=pilus assembly protein	-2.93373086082029
cds-WP_020478903.1		MXAN_RS10305	product=hypothetical protein	-2.9315582753936
cds-WP_011554298.1	MXAN_4295	MXAN_RS20835	product=patatin	-2.90850679460771
cds-WP_011554830.1	MXAN_4844	MXAN_RS23540	product=hypothetical protein	-2.89534934400596
cds-WP_011554296.1	MXAN_4293	MXAN_RS20825	product=hypothetical protein	-2.82679256415142
cds-MXAN_RS37190	MXAN_6679	MXAN_RS37190	product=RHS repeat protein	-2.81572816121002
cds-WP_011554475.1	MXAN_4479	MXAN_RS21760	product=serine/threonine protein kinase	-2.81012572823732
cds-WP_011555751.1	MXAN_5800	MXAN_RS37875	product=pre-peptidase C-terminal domain-containing protein	-2.79480119945078
cds-WP_011550285.1	MXAN_0138	MXAN_RS00680	product=GMC family oxidoreductase	-2.76052734765858
cds-WP_011556917.1	MXAN_6998	MXAN_RS33870	product=helix-turn-helix transcriptional regulator	-2.75538766414394
cds-WP_081436809.1	MXAN_5801	MXAN_RS37110	product=c-type cytochrome	-2.75144268595726
cds-WP_011553629.1	MXAN_3606	MXAN_RS36830	product=sensor histidine kinase	-2.73872527400143
cds-WP_011554922.1	MXAN_4944	MXAN_RS24005	product=hypothetical protein	-2.68503512395544
cds-WP_011553628.1	MXAN_3605	MXAN_RS36825	product=response regulator	-2.67821087356205
cds-WP_020478666.1	MXAN_5033	MXAN_RS24450	product=hypothetical protein	-2.66309224050755
cds-WP_011554295.1	MXAN_4292	MXAN_RS20820	product=type I polyketide synthase	-2.65591806094025
cds-WP_011551994.1	MXAN_1893	MXAN_RS09175	product=hypothetical protein	-2.65303783344671
cds-WP_011552320.1	MXAN_2244	MXAN_RS10835	product=methyl-accepting chemotaxis protein	-2.63280464845602
cds-WP_011551268.1	MXAN_1148	MXAN_RS05530	product=hypothetical protein	-2.5553707747647
cds-WP_011554408.1	MXAN_4409	MXAN_RS21420	product=cupin-like domain-containing protein	-2.51466452888772
cds-WP_011552306.1	MXAN_2230	MXAN_RS10765	product=LuxR family transcriptional regulator	-2.48476370838788
cds-WP_011554530.1	MXAN_4535	MXAN_RS22000	product=sigma-70 family RNA polymerase sigma factor	-2.47572727336601
cds-WP_011554532.1	MXAN_4537	MXAN_RS22010	product=ImmA/IrrE family metallo-endopeptidase	-2.47250002360626
cds-MXAN_RS36675	MXAN_1901	MXAN_RS36675	product=IS5 family transposase	-2.47122938549585
cds-WP_011554302.1	MXAN_4299	MXAN_RS20855	product=hybrid non-ribosomal peptide synthetase/type I polyketide synthase	-2.43262448536182
cds-WP_011551350.1	MXAN_1231	MXAN_RS05940	product=hypothetical protein	-2.41973237216017
cds-WP_020480807.1	MXAN_1811	MXAN_RS08750	product=HEAT repeat domain-containing protein	-2.41897148265765
cds-WP_011554372.1	MXAN_4371	MXAN_RS21215	product=serine/threonine protein kinase	-2.41160770919934
cds-WP_011551267.1	MXAN_1147	MXAN_RS05525	product=hypothetical protein	-2.40907384199271
cds-WP_011556723.1	MXAN_6798	MXAN_RS32925	product=hypothetical protein	-2.3975905545827
cds-WP_011551704.1	MXAN_1593	MXAN_RS07745	product=DUF559 domain-containing protein	-2.38782602662817
cds-WP_011554301.1	MXAN_4298	MXAN_RS20850	product=type I polyketide synthase	-2.38329596279737
cds-WP_011554299.1	MXAN_4296	MXAN_RS20840	product=non-ribosomal peptide synthetase	-2.34011001889406
cds-WP_020478260.1	MXAN_1149	MXAN_RS05535	product=hypothetical protein	-2.33992931224887
cds-WP_020478551.1		MXAN_RS09225	product=hypothetical protein	-2.33711035519666
cds-WP_011550654.1	MXAN_0522	MXAN_RS02525	product=carboxypeptidase regulatory-like domain-containing protein	-2.33151287437135
cds-WP_011554300.1	MXAN_4297	MXAN_RS20845	product=type I polyketide synthase	-2.32902791498069
cds-WP_011554303.1	MXAN_4300	MXAN_RS20860	product=type I polyketide synthase	-2.3197810197724
cds-WP_011555446.1	MXAN_5488	MXAN_RS26610	product=DUF1592 domain-containing protein	-2.30914432196705
cds-WP_011551915.1	MXAN_1810	MXAN_RS08745	product=RDD family protein	-2.28740447473801
cds-WP_011556910.1	MXAN_6991	MXAN_RS33835	product=hypothetical protein	-2.28684387590221
cds-WP_011553905.1	MXAN_3895	MXAN_RS18925	product=hypothetical protein	-2.27968549657895
cds-WP_011554477.1	MXAN_4481	MXAN_RS21770	product=helix-turn-helix transcriptional regulator	-2.2661827383861
cds-WP_011554409.1	MXAN_4410	MXAN_RS21425	product=cephalosporin hydroxylase	-2.26227115885793
cds-WP_020478205.1	MXAN_6676	MXAN_RS37920	product=hypothetical protein	-2.25564086481295
cds-WP_011555750.1	MXAN_5799	MXAN_RS28115	product=type IV secretion protein Rhs	-2.22693582551578
cds-WP_011553686.1	MXAN_3668	MXAN_RS17795	product=methyl-accepting chemotaxis protein	-2.22620497346055
cds-WP_020478556.1		MXAN_RS09165	product=DUSAM domain-containing protein	-2.19448213108692
cds-WP_100248076.1	MXAN_1292	MXAN_RS06245	product=hypothetical protein	-2.18567775850994
cds-WP_011555445.1	MXAN_5487	MXAN_RS26605	product=DUF1552 domain-containing protein	-2.18348317108011
cds-WP_074960123.1	MXAN_4301	MXAN_RS20865	product=polyketide synthase	-2.17905455704168
cds-WP_020478536.1	MXAN_1983	MXAN_RS09615	product=hypothetical protein	-2.15078938655387
cds-WP_011553725.1	MXAN_3708	MXAN_RS17985	product=Uma2 family endonuclease	-2.14940433247131
cds-WP_011557187.1	MXAN_7268	MXAN_RS35170	product=DUF2381 family protein	-2.13555534613568
cds-WP_020478223.1	MXAN_1291	MXAN_RS06240	product=non-ribosomal peptide synthetase	-2.13175768190624
cds-WP_011551702.1	MXAN_1591	MXAN_RS07735	product=DUF853 family protein	-2.11578889823929
cds-WP_011555434.1	MXAN_5476	MXAN_RS26550	product=insulinase family protein	-2.10349823258626
cds-WP_020477724.1	MXAN_1592	MXAN_RS07740	product=hypothetical protein	-2.09390084869003
cds-WP_011557371.1	MXAN_7464	MXAN_RS36070	product=ABC transporter substrate-binding protein	-2.07827423790688
cds-WP_011556623.1	MXAN_6698	MXAN_RS32430	product=hypothetical protein	-2.07462768918903
cds-WP_020478555.1	MXAN_1898	MXAN_RS09200	product=hypothetical protein	-2.06638418406369
cds-WP_020477869.1	MXAN_4524	MXAN_RS21945	product=hypothetical protein	-2.03999429967819
cds-WP_011552005.1	MXAN_1904	MXAN_RS09235	product=hypothetical protein	-2.03725219247027
cds-WP_011551996.1	MXAN_1895	MXAN_RS09185	product=helix-turn-helix transcriptional regulator	-2.03441363840616
cds-WP_011556610.1	MXAN_6685	MXAN_RS32365	product=hypothetical protein	-2.02510709227817
cds-WP_011553694.1	MXAN_3676	MXAN_RS17830	product=hypothetical protein	-2.01807090814466
cds-WP_026113915.1	MXAN_0122	MXAN_RS00610	product=GTP cyclohydrolase II	-2.01469678612805
